# Supplementary material for: Understanding the pathways to text generation: A longitudinal study on executive functions, oral language, and transcription skills from kindergarten to first grade
Source: PLoS One. 2024 Dec 27;19(12):e0315748. doi: 10.1371/journal.pone.0315748 (PMC12140084; doi:10.1371/journal.pone.0315748)
Supplement: S1 File — (XLSX) [file pone.0315748.s005.xlsx]

## Sheet: data
SEX	NEAE_2022	NS	UW	TU	TNW	PI	LC	NW	WPI	PS	AT	DSB	OCT	IC	CF	UWW	CWS	WWF	TNWW	WNS	WSF	PCW	NWCC	WTU	GS	Age_2022
male	no	6	17	7	42	2	4	1	60	16	22	4	3	0.688731	0.23323	3	0	1	7	5	1	71.4286	0	2	2	5.56438
male	no	8	21	5	32	20	0	0	41	8	8	6	0	0.51099	0.06347	9	8	2.66667	22	10	1	81.8182	0	1	0	5.09315
male	no	3	14	3	16	0	4	0	66	4	12	0	0	0.422126	0.187233	9	6	1.66667	9	5	1	55.5556	0	2	2	5.08767
male	no	15	20	5	27	4	1	0	33	3	6	3	2	0.288823	0.147295	5	3	0.333333	18	11	2	55.5556	0	2	4	5.07123
female	no	9	36	5	44	2	0	1	49	8	11	4	0	0.488777	0.227857	9	7	3.66667	24	5	4	75	0	3	10	5.11781
female	no	12	40	8	58	36	5	2	50	8	5	6	0	0.644304	0.126923	14	14	4.33333	45	11	2	80	0	2	5	5.11233
female	no	8	14	3	20	18	5	3	41	13	25	9	3	0.510994	0.166269	15	19	6.33333	47	6	3	87.234	0	4	8	5.08767
female	no	4	14	3	17	14	1	1	53	9	15	7	2	0.510994	0.237727	10	10	3	25	7	1	88	0	2	4	5.07397
female	no	2	8	1	9	36	5	0	55	35	15	4	3	0.866468	0.220777	6	11	2	17	8	1	88.2353	0	1	7	5.07397
female	no	6	24	4	32	14	3	0	5	3	9	0	0	0.444343	0.157308	2	1	0.666667	8	10	1	87.5	0	1	2	5.07123
female	no	8	26	8	42	28	1	3	48	18	8	3	2	0.533214	0.21992	18	16	3.66667	36	11	3	69.4444	0	3	11	5.06575
female	no	6	21	3	33	2	2	0	18	4	18	4	3	0.688731	0.19069	6	5	1	15	10	2	66.6667	0	3	9	5.05205
male	no	9	23	3	27	2	2	0	46	7	18	5	2	0.555428	0.100061	6	6	1.33333	7	5	2	57.1429	0	3	3	5.85753
male	no	5	11	2	12	10	3	1	60	28	21	4	2	0.7776	0.246624	7	13	2.29358	10	7	1	50	0	2	2	5.85205
male	no	11	17	3	26	6	4	3	57	14	18	10	3	0.710953	0.251271	12	13	4.33333	46	7	1	97.8261	0	2	10	5.84932
male	no	6	21	3	24	2	3	1	7	3	29	4	2	0.799817	0.102503	5	3	1.33333	5	10	1	80	0	1	2	5.8411
male	no	5	18	3	25	36	2	6	65	5	21	7	2	0.977554	0.15334	13	13	5	46	14	2	82.6087	0	2	5	5.83836
male	no	2	10	1	11	16	0	0	2	16	11	2	0	0.755371	0.192242	6	6	2.12766	7	4	1	71.4286	0	1	1	5.81644
male	no	4	41	7	59	20	4	1	41	3	5	4	0	0.510994	0.247904	3	2	1	11	2	1	90.9091	0	1	1	5.81096
male	no	2	24	3	24	32	5	7	57	18	30	9	0	1.04421	0.237283	12	15	4.33333	29	12	1	93.1034	0	2	5	5.79726
male	no	4	15	2	16	36	4	5	61	33	32	6	2	1.15798	0.209123	9	13	4.66667	27	9	3	92.5926	0	2	8	5.79178
female	no	6	24	5	35	18	0	6	60	36	14	4	3	0.599865	0.105755	10	13	4	50	10	1	90	0	2	4	5.86849
male	no	9	22	6	27	2	1	9	62	17	22	6	2	0.977552	0.308211	15	18	5.33333	24	12	1	75	0	3	4	5.85753
female	no	8	31	4	42	2	5	3	24	4	11	5	2	0.466561	0.234844	10	7	3.57143	10	5	1	60	0	1	2	5.8274
female	no	10	23	5	35	12	5	1	45	2	32	4	2	0.555428	0.114826	12	14	4.33333	37	13	1	81.0811	0	2	5	5.80548
female	no	7	9	2	10	32	5	8	65	6	24	6	3	0.844253	0.27842	9	10	3	24	10	1	83.3333	0	1	6	5.80274
female	no	2	15	1	15	0	5	0	37	28	20	3	2	0.955337	0.304173	2	1	0.460829	2	2	1	50	0	1	1	5.79726
male	no	4	17	2	17	0	1	2	12	0	18	3	0	0.510994	0.172017	7	12	2	11	6	1	72.7273	0	2	4	5.01918
male	no	9	27	5	29	16	1	0	57	8	7	0	0	0.511	0.150833	3	2	1	16	4	1	56.25	0	1	1	5.0137
male	no	9	42	8	47	6	5	0	33	3	13	6	0	0.577646	0.236783	3	1	0.333333	4	4	1	50	0	1	5	4.99178
male	no	12	20	6	28	2	0	0	48	7	24	4	0	0.599863	0.140316	7	6	2	26	9	2	53.8462	0	2	9	4.9863
male	no	1	6	1	6	8	4	0	23	3	10	7	2	0.666514	0.324617	16	12	3.66667	18	11	1	61.1111	0	2	2	4.96438
male	no	8	25	4	31	28	1	0	56	11	22	4	0	1.08864	0.165372	11	12	4	17	7	3	82.3529	0	3	3	4.95616
female	no	2	7	1	7	20	3	3	59	7	11	4	0	0.844244	0.250482	8	5	5.10949	8	5	1	87.5	0	1	1	5.03562
female	no	3	19	4	25	28	3	8	41	21	15	5	2	0.688731	0.143692	12	15	3.33333	20	7	2	55	0	2	2	5.03288
female	no	5	15	3	16	2	1	1	38	7	5	0	0	0.48878	0.125858	7	4	2	8	7	2	75	0	2	3	5.0274
female	no	3	8	1	8	30	4	10	47	2	10	5	2	0.7776	0.120668	14	19	6	21	9	1	95.2381	0	3	4	5.00548
female	no	1	9	2	11	28	5	2	33	0	12	8	2	0.622074	0.184497	7	8	2.33333	13	4	2	92.3077	0	2	6	5.00548
female	no	2	10	2	11	16	5	1	37	3	12	7	2	0.7776	0.125512	8	6	2.33333	11	9	1	81.8182	0	2	2	4.9863
female	no	5	13	3	14	19	4	0	61	12	11	6	2	0.62208	0.0992352	9	9	2.66667	18	8	1	88.8889	0	1	4	5.06027
female	no	2	9	1	9	2	2	3	16	3	16	2	2	0.422126	0.174931	10	9	1.66667	26	9	1	61.5385	0	1	5	4.96712
female	no	8	13	3	16	26	5	2	55	21	24	4	3	0.666514	0.571973	7	5	2.33333	13	9	1	92.3077	0	3	3	4.9589
male	no	4	13	2	13	1	5	2	18	0	18	7	2	0.910895	0.247129	5	3	1	8	9	1	75	0	1	3	4.95342
male	no	8	18	3	21	3	4	0	34	12	20	5	0	0.755378	0.128938	13	14	2.66667	18	9	1	77.7778	0	2	2	4.95068
male	no	1	33	5	46	0	0	1	44	2	16	3	0	0.79982	0.221281	7	6	2	39	9	1	69.2308	1	2	11	4.92877
male	no	12	56	13	108	14	1	1	53	13	24	6	0	0.710942	0.223242	13	14	3.33333	47	14	2	68.0851	0	4	8	4.92877
male	no	1	8	2	8	22	1	0	47	0	23	4	2	0.710948	0.208278	9	8	3.0303	9	1	2	55.5556	0	2	2	4.91233
male	no	10	19	5	24	0	0	1	49	3	20	4	2	0	0.105868	8	8	2.33333	37	9	1	72.973	0	1	6	4.89041
male	no	5	10	2	10	2	0	3	49	3	16	0	0	0.488782	0.130649	5	4	1.66667	6	7	2	83.3333	0	3	2	4.89041
male	no	8	16	3	19	36	5	8	63	29	23	7	3	0.977554	0.420944	14	22	4.33333	38	11	1	63.1579	1	#NULL!	3	5.72329
female	no	16	74	14	140	20	2	0	19	0	13	4	2	0.666514	0.0869866	11	17	3	20	10	2	80	0	4	6	4.93425
female	no	4	10	2	12	0	0	3	29	6	1	0	0	0.399913	0.214625	3	1	0.666667	18	14	1	88.8889	2	1	6	4.89863
female	no	6	25	5	37	4	1	0	33	10	15	2	0	0.444343	0.168931	8	6	2	8	6	1	75	0	1	1	4.89315
female	no	7	31	7	44	3	1	0	36	4	14	3	2	0.488776	0.0853439	12	13	3.66667	31	10	1	93.5484	0	2	5	4.89041
male	no	4	11	2	11	4	3	1	35	3	16	4	0	0.577649	0.305887	5	4	1.33333	7	1	1	85.7143	0	1	1	5.70685
male	no	10	17	5	24	34	3	5	64	45	18	4	2	0.733166	0.113522	12	14	3.33333	16	7	2	68.75	0	3	3	5.70685
male	no	7	17	2	17	2	4	2	40	6	23	6	2	0.688739	0.219824	7	6	2.33333	15	11	1	93.3333	0	2	3	5.70137
male	no	0	69	14	131	20	5	4	33	3	15	3	2	0.555435	0.252143	3	2	0.666667	11	9	2	54.5455	1	3	6	5.67123
male	no	7	16	4	20	34	5	2	62	29	13	5	0	0.666514	0.375504	9	11	2.33333	13	7	1	84.6154	0	2	2	5.66575
male	no	2	11	2	13	0	5	1	38	9	20	2	4	0.688734	0.252155	12	15	5	21	6	3	90.4762	0	4	4	5.65205
male	no	5	10	2	12	34	5	1	54	11	12	6	2	0.888695	0.271953	10	11	2.66667	40	12	1	75	3	2	11	5.65205
male	no	4	11	2	11	24	3	1	64	28	23	6	2	0.644298	0.298882	13	15	4.33333	20	10	1	80	0	3	2	5.63836
male	no	5	19	5	26	0	2	1	46	1	1	7	2	0.999771	0.156672	1	0	0.333333	5	6	1	60	0	1	3	5.63014
male	no	5	10	2	11	6	2	1	44	2	15	5	2	0.62208	0.112692	11	11	2.66667	29	8	1	62.069	0	1	3	5.62466
female	no	0	4	0	4	20	5	6	51	24	15	4	2	0.733159	0.0941292	15	18	6.50685	19	6	1	100	0	3	2	5.70685
female	no	4	15	2	18	16	4	1	16	5	12	3	3	1.0442	0.166221	9	9	3	13	5	1	84.6154	0	2	0	5.70137
female	no	9	20	4	28	23	3	2	46	7	27	4	3	0.999771	0.405137	21	26	6.33333	35	13	4	65.7143	0	6	17	5.68219
female	no	9	15	2	21	36	4	1	52	25	17	4	2	0.799817	0.241188	15	16	4	21	10	1	85.7143	0	3	2	5.67945
female	no	11	19	3	27	34	5	6	44	13	15	3	2	0.488777	0.216096	12	14	3	21	8	1	66.6667	0	2	2	5.67123
female	no	8	20	4	23	8	5	6	51	12	19	5	2	0.977565	0.157282	15	14	4.33333	27	6	2	81.4815	0	4	6	5.66849
female	no	8	37	5	59	30	5	5	61	29	12	8	4	0.777608	0.20085	9	12	3.33333	41	11	1	82.9268	2	3	2	5.66575
female	no	16	60	14	124	26	3	0	25	12	19	4	2	0.62208	0.233456	9	10	0.666667	11	9	1	63.6364	0	2	2	5.65479
female	no	13	77	11	137	34	4	9	63	15	13	8	2	0.555428	0.192909	22	29	8	51	16	3	88.2353	2	3	16	5.65205
female	no	13	22	5	34	0	5	0	27	2	7	6	2	0.688725	0.165931	11	11	3	24	12	1	79.1667	1	2	5	5.64658
female	no	10	25	4	32	30	3	2	55	25	21	3	0	0	0.0659219	11	13	3.66667	24	6	1	87.5	0	2	2	5.6274
male	no	7	12	3	17	34	1	4	62	4	15	4	2	0.488777	0.1203	6	16	2.66667	10	7	1	90	0	1	2	5.4411
male	no	10	15	3	17	30	5	2	59	27	15	4	2	1.06643	0.155142	14	13	5	23	6	4	95.6522	0	3	7	5.43836
male	no	8	17	3	22	0	2	0	45	4	16	4	0	0.399913	0.125378	8	8	1.33333	12	4	1	58.3333	0	1	1	5.43014
male	no	9	16	5	23	9	0	0	46	1	16	5	0	0.733166	0.161439	0	0	0	0	0	0	#NULL!	0	0	0	5.42192
male	no	6	15	2	17	15	5	10	59	6	21	4	3	0.93312	0.129531	13	14	4.33333	38	12	2	78.9474	0	2	5	5.41644
male	no	5	13	2	14	2	3	1	9	6	11	0	2	0.46656	0.209968	3	3	0.666667	9	5	1	66.6667	0	1	3	5.4137
male	no	5	29	5	40	18	4	4	50	6	15	8	2	0.177739	0.185297	12	7	1.66667	18	4	1	50	0	1	2	5.4
male	no	8	19	3	23	0	1	0	16	2	9	0	0	0.355474	0.102411	8	7	2	13	4	1	84.6154	0	2	4	5.38356
male	no	4	12	2	12	20	2	0	33	28	29	4	0	0.666516	0.204962	9	9	1.45455	10	6	1	40	0	1	1	5.37808
male	no	6	17	4	20	2	2	1	30	1	21	3	2	0.710952	0.281935	11	9	2	13	10	1	46.1538	1	2	4	5.37808
male	no	6	14	2	15	30	5	4	56	13	14	7	3	0.644294	0.201155	10	13	4.3771	14	9	1	92.8571	0	2	2	5.37808
female	no	3	23	4	23	26	2	2	54	0	29	7	2	0.93312	0.0961619	16	20	5.66667	48	16	2	89.5833	2	3	11	5.44932
female	no	13	19	4	30	28	0	1	55	20	14	0	0	0.466563	0.139937	7	4	1.66667	18	5	2	66.6667	0	2	2	5.43562
female	no	11	40	11	65	0	0	2	52	23	18	2	2	0.577648	0.282828	2	2	1.33333	6	4	2	100	0	2	4	5.4274
female	no	3	11	2	11	0	4	4	65	4	11	6	0	0.888695	0.262582	14	16	4.66667	18	5	3	83.3333	0	3	3	5.42192
female	no	7	33	3	52	2	2	5	59	8	22	5	0	0.0222171	0.273597	5	4	2.33333	13	8	1	76.9231	0	3	3	5.41644
female	no	5	21	4	33	0	0	0	12	1	19	0	2	0.510994	0.343911	2	0	2	2	0	0	100	0	#NULL!	0	5.39178
male	no	8	11	4	15	36	5	5	55	28	19	5	2	0.644297	0.178022	16	22	4	45	15	2	64.4444	2	3	10	5.28767
male	no	8	10	3	14	34	5	2	59	34	23	7	2	0.844251	0.107462	8	5	2.66667	21	9	2	71.4286	0	1	6	5.27123
male	no	6	17	4	20	34	3	2	62	19	23	4	0	0.266606	0.174065	22	20	7.33333	24	10	1	91.6667	0	3	2	5.26027
male	no	6	21	3	21	12	0	1	31	14	17	4	2	0.688733	0.184365	9	7	2.33333	13	6	1	61.5385	0	2	2	5.24932
male	no	0	39	8	53	4	4	4	54	13	15	5	2	0.666514	0.224287	8	7	2	10	8	1	70	0	2	2	5.24658
male	no	12	26	5	35	11	4	0	9	13	14	4	3	0.510986	0.151757	10	12	1.33333	16	8	1	31.25	0	1	2	5.2411
male	no	7	11	2	11	0	0	0	32	2	13	4	0	0.377688	0.0694833	9	9	2	18	10	1	66.6667	0	2	2	5.2411
male	no	13	29	5	41	20	5	5	57	26	30	4	2	0.955348	0.298557	11	11	3.33333	24	12	1	83.3333	2	2	2	5.23562
male	no	9	24	5	30	34	3	3	51	14	16	7	3	0.666514	0.314119	20	24	8	41	10	3	87.8049	0	5	12	5.22192
male	no	6	22	2	30	4	5	3	40	10	19	7	3	0.7776	0.248752	8	8	2	9	6	1	77.7778	0	1	2	5.21096
male	no	7	20	4	22	0	4	2	35	14	22	0	2	0.62208	0.150479	13	12	2.33333	35	13	1	65.7143	2	3	8	5.20822
male	no	11	36	5	48	30	3	5	65	5	22	6	4	0.999776	0.165284	12	17	4.66667	56	13	1	92.8571	0	2	8	5.20548
female	no	5	12	3	15	3	5	4	26	5	17	6	2	0.599857	0.0776018	11	11	3	41	11	1	78.0488	0	2	4	5.28493
female	no	14	46	14	95	0	5	1	42	14	9	1	2	0.733154	0.158657	10	12	3	17	8	1	82.3529	0	2	2	5.28493
female	no	8	24	5	28	0	1	0	14	10	15	4	0	0.755383	0.142262	6	4	2.10526	7	6	1	57.1429	1	1	3	5.26027
female	no	12	21	5	28	30	4	2	63	9	16	7	2	0.599865	0.301895	7	6	2.33333	13	3	1	84.6154	0	1	4	5.24384
female	no	5	12	2	12	4	0	0	18	15	12	6	2	0.555428	0.137237	10	10	2.66667	18	9	1	66.6667	0	1	2	5.23288
female	no	9	16	2	19	34	4	4	63	21	32	4	2	0.888691	0.137737	13	18	5	61	16	2	77.0492	0	3	14	5.20822
female	no	13	69	14	143	8	5	3	32	3	6	4	0	0.555428	0.457659	6	3	1.66667	7	5	2	71.4286	0	3	3	5.20548
female	no	8	44	7	55	8	5	4	32	2	6	3	0	0.488777	0.118074	10	10	2	18	8	2	66.6667	0	2	5	5.07123
male	no	6	22	5	27	0	3	1	58	3	7	0	3	0.377696	0.105789	3	1	0.666667	21	6	1	66.6667	0	1	5	5.62192
male	no	4	11	1	11	14	5	3	62	4	18	5	2	0.799817	0.121568	9	8	2.66667	25	9	1	84	0	3	6	5.59452
male	no	8	24	5	28	24	4	0	14	10	15	4	2	1.08864	0.191403	9	8	3.6	11	8	1	81.8182	0	3	2	5.58082
male	no	5	21	4	27	32	5	2	57	22	29	4	2	0.888646	0.127292	15	15	5.33333	21	5	3	90.4762	0	3	5	5.57534
male	no	4	13	1	15	32	2	2	63	31	23	6	0	1.16654	0.196607	14	14	4.66667	20	6	1	90	0	3	4	5.54247
female	no	2	17	3	19	32	5	12	57	15	28	5	2	0.822034	0.167122	6	2	1.66667	10	8	3	80	0	3	4	5.6
female	no	12	66	11	92	16	5	0	67	8	20	6	2	0.422126	0.183232	13	11	4	17	12	1	76.4706	2	3	3	5.59726
female	no	4	15	2	18	4	2	0	30	3	16	0	2	0.755383	0.15887	10	11	3	14	6	2	71.4286	0	3	4	5.59452
female	no	3	13	2	15	28	4	3	64	6	10	5	0	0.466563	0.163385	14	16	4	30	15	2	80	0	2	6	5.58904
female	no	8	31	4	31	36	0	11	57	40	19	9	2	0.777605	0.155847	11	11	2.33333	35	14	1	71.4286	1	2	7	5.57808
female	no	6	20	4	23	1	0	1	17	1	15	4	2	0.7776	0.264453	8	9	1.66667	8	5	2	62.5	0	2	2	5.57808
female	no	4	9	3	14	0	5	1	25	6	9	4	2	0.599863	0.151782	5	5	1.33333	13	9	1	46.1538	0	1	5	5.56986
male	no	7	15	2	16	36	4	5	45	33	27	4	2	0.79981	0.144281	9	6	3	23	14	3	78.2609	0	2	8	5.53973
male	no	6	9	2	11	6	0	0	42	3	9	0	0	0.333254	0.142458	5	4	1.33333	5	2	1	80	0	1	1	5.52603
male	no	11	20	4	31	30	0	1	52	5	19	5	2	0.755376	0.196435	12	14	2.33333	17	8	2	47.0588	0	3	5	5.46575
female	no	9	14	2	17	18	5	3	59	24	28	4	3	0.93312	0.146752	20	29	8.33333	38	13	1	89.4737	0	3	4	5.53151
female	no	9	42	9	67	24	5	2	41	1	21	4	2	0.555428	0.185762	9	9	2.33333	28	11	1	71.4286	0	1	2	5.53151
female	no	7	17	3	21	34	5	7	60	22	28	6	2	0.933124	0.350308	25	31	10.3333	33	9	2	93.9394	0	4	3	5.52877
female	no	8	25	4	38	34	4	2	52	28	14	5	3	0.577646	0.259256	7	4	2.33333	30	9	3	93.3333	0	2	14	5.49589
female	no	9	17	4	21	14	2	2	39	8	19	0	0	0.111086	0.112142	9	12	0.666667	15	6	1	13.3333	0	2	2	5.47397
female	no	6	14	2	15	34	4	0	51	34	16	4	2	0.755391	0.156018	7	4	2	20	11	1	90	1	3	5	5.46575
female	no	9	17	4	21	14	2	2	39	8	19	0	0	0.111086	0.112142	9	12	0.666667	15	6	1	13.3333	0	2	2	5.47397
male	no	3	18	3	30	35	3	0	50	23	10	4	2	0.622074	0.171654	12	16	3	21	15	1	71.4286	1	1	6	5.19452
male	no	8	47	8	94	0	0	2	65	0	6	1	2	0.399913	0.351534	10	11	2.66667	17	3	0	64.7059	1	2	3	5.16164
male	no	8	23	3	31	36	5	5	62	26	10	4	3	0.888685	0.21838	13	10	1.33333	16	7	1	50	0	2	5	5.13973
male	no	6	13	4	16	18	3	3	47	19	18	6	0	0.777593	0.226895	14	13	4	52	14	1	86.5385	2	2	9	5.13425
male	no	9	35	10	54	30	3	1	40	8	15	4	2	0.333257	0.152852	3	1	0.666667	16	8	1	50	0	3	4	5.12603
female	no	5	13	3	15	12	5	3	25	3	16	4	2	0.799826	0.211857	6	5	1.33333	11	8	1	54.5455	0	1	2	5.1863
female	no	5	13	3	16	4	5	0	10	4	17	4	0	0.844261	0.29087	4	0	1.33333	11	3	1	90.9091	0	1	4	5.17534
female	no	6	10	2	12	36	2	3	56	22	32	4	2	0.733166	0.150544	8	6	3.66667	28	5	5	64.2857	0	3	11	5.1726
female	no	5	17	2	17	2	5	0	34	2	11	4	0	0.533211	0.0832731	2	1	0.666667	6	6	1	83.3333	0	1	1	5.15616
female	no	6	20	3	26	4	5	0	21	5	8	4	2	0.644304	0.194768	16	16	4.33333	19	8	2	68.4211	0	3	7	5.13425
female	no	2	30	5	40	15	5	5	58	24	14	4	0	0.533211	0.232455	3	2	0.666667	15	6	1	53.3333	0	1	2	5.13151
male	no	8	30	4	34	0	0	1	41	1	21	7	0	0.799753	0.196713	6	7	1.93798	7	4	2	71.4286	0	2	2	5.12877
female	no	5	12	2	14	0	0	1	20	5	4	0	0	0.710948	0.242444	4	2	0.333333	7	6	1	28.5714	0	2	2	5.12603
male	no	9	14	3	16	0	1	0	42	3	16	6	2	0.533207	0.21493	7	4	2	7	8	1	85.7143	0	2	2	5.3726
male	no	11	23	4	30	26	5	8	49	3	23	5	2	0.710953	0.287915	11	14	3.33333	28	10	1	82.1429	0	1	4	5.3726
male	no	5	35	6	41	28	5	8	49	8	23	4	2	0.666514	0.0887348	5	4	1.66667	15	4	3	80	0	3	11	5.36712
male	no	7	17	2	21	2	1	0	38	4	21	7	2	0.999762	0.19198	7	4	2.33333	12	8	1	75	1	1	2	5.31233
male	no	4	13	2	14	0	1	0	3	4	12	4	0	0.311041	0.108356	0	0	0	1	0	0	0	0	1	1	5.31233
male	no	6	29	5	31	10	5	1	26	21	8	4	3	1.02199	0.164753	12	12	1	14	8	1	21.4286	0	2	2	5.30685
male	no	7	15	3	17	0	2	1	24	11	14	1	3	0.688731	0.268246	7	4	3.07167	10	12	1	90	0	3	4	5.30411
male	no	9	25	11	76	35	2	3	34	28	19	6	2	1.05435	0.25785	6	8	2.33333	18	11	1	72.2222	0	1	6	5.29863
female	no	6	16	3	18	2	2	0	35	3	10	0	0	0.666495	0.10281	4	1	0.754717	4	5	4	50	0	1	4	5.3589
female	no	13	37	9	59	16	4	5	64	8	14	4	0	0.66651	0.113345	11	13	4.66667	25	10	1	92	2	1	4	5.35616
female	no	5	16	4	20	16	3	4	18	1	15	5	2	0.666514	0.168111	4	2	1	13	5	1	92.3077	0	1	4	5.35068
female	no	5	9	2	10	36	4	1	51	22	24	6	2	0.0222171	0.158315	9	13	3	19	7	1	89.4737	0	2	5	5.34247
female	no	12	43	12	66	14	5	2	52	16	22	5	0	0.755383	0.280513	10	11	3	19	8	1	84.2105	0	1	4	5.33699
female	no	3	12	3	13	2	5	5	9	0	17	1	2	0.733169	0.350167	9	9	2	19	7	1	68.4211	0	1	3	5.32877
female	no	7	11	2	14	28	4	2	14	36	34	8	0	0.999771	0.182591	13	12	3	15	8	1	73.3333	0	2	4	5.32603
female	no	4	14	4	21	10	5	0	44	2	20	0	2	0.644297	0.270779	8	7	1.33333	9	3	1	55.5556	0	2	2	5.32055
female	no	5	18	5	28	0	1	2	28	6	18	4	0	0.444343	0.0299833	11	11	3.33333	22	5	2	81.8182	0	2	3	5.31233
female	no	0	15	3	20	8	1	0	43	2	20	4	2	0.622084	0.245449	3	0	0.666667	3	0	0	66.6667	1	#NULL!	0	5.30411
female	no	5	15	3	18	2	5	3	7	1	17	7	2	0.933124	0.110953	12	10	3	39	6	1	76.9231	0	3	6	5.30411
female	no	13	48	8	82	8	0	0	38	4	14	4	0	0.799819	0.158869	12	13	3	22	7	1	68.1818	0	3	2	5.29589
male	no	9	43	12	70	0	4	0	21	8	6	0	0	0.533211	0.137466	0	0	0	0	0	0	#NULL!	0	0	0	5.7863
male	no	6	8	1	9	34	5	7	52	20	19	6	2	1.04421	0.190649	11	22	4.33333	49	10	2	51.0204	0	4	15	5.78356
male	no	12	24	7	36	36	5	6	52	10	19	6	2	0.7776	0.0862529	9	11	3	25	9	1	88	0	2	2	5.78082
male	no	3	10	2	11	8	5	5	67	7	29	7	2	0.910903	0.253039	14	11	3.85965	15	7	1	73.3333	0	3	2	5.76986
male	no	8	31	5	42	8	5	2	60	9	35	4	2	1.04422	0.222622	15	14	4.66667	34	14	2	88.2353	2	2	7	5.76438
male	no	0	17	2	21	10	4	4	17	3	11	5	0	0.844251	0.175158	17	16	4.33333	20	5	1	75	0	3	5	5.75068
male	no	0	7	2	7	1	0	0	43	11	10	0	0	0.399908	0.146234	12	8	2.66667	18	7	2	66.6667	0	2	5	5.73973
male	no	6	23	5	34	12	2	0	41	15	16	4	2	0.62208	0.330412	18	19	5.66667	34	6	4	76.4706	0	4	6	5.73973
male	no	8	30	5	36	0	5	0	32	4	22	4	2	0.688734	0.159463	0	0	0	0	0	0	#NULL!	0	#NULL!	0	5.73425
male	no	7	45	3	45	36	5	3	62	19	16	8	2	0.733166	0.188417	14	17	7.72727	18	8	1	94.4444	0	3	2	5.73151
male	no	9	27	7	45	8	0	1	23	6	16	7	2	0.622077	0.247868	9	8	2.57511	10	3	1	60	0	2	2	5.72877
male	no	10	19	4	25	16	2	1	51	9	25	4	0	0.710948	0.159997	9	7	2	10	3	1	60	0	2	3	5.72055
male	no	2	28	6	36	1	0	2	52	0	16	6	0	0.910903	0.237521	8	13	3	22	8	1	72.7273	0	2	4	5.72055
female	no	9	27	6	38	3	1	0	46	7	10	1	0	0.622087	0.182192	4	0	0.851064	4	8	0	50	0	#NULL!	0	5.78082
female	no	5	19	5	21	2	4	3	63	21	17	4	2	0.666514	0.136995	16	18	6.33333	24	11	2	87.5	0	4	6	5.23288
female	no	5	19	5	21	2	4	3	63	21	17	4	2	0.666514	0.136995	16	18	6.33333	24	11	2	87.5	0	4	6	5.7726
female	no	6	35	9	59	4	5	2	16	6	14	4	3	0.666514	0.151299	8	6	2.33333	16	9	1	87.5	1	3	6	5.76438
female	no	9	33	6	45	8	5	1	53	4	19	4	4	0.555428	0.15285	7	5	1.66667	19	6	1	73.6842	0	1	3	5.7589
female	no	9	31	6	42	0	5	4	66	9	15	4	3	0.666514	0.083119	1	1	0.333333	3	0	0	66.6667	0	#NULL!	0	5.72603
female	no	5	23	4	34	0	5	3	29	3	13	0	0	0.333259	0.271278	0	0	0	0	0	0	#NULL!	0	0	0	5.72329
female	no	4	24	4	36	27	3	8	62	7	15	4	3	0.733166	0.177673	16	15	4	39	7	1	74.359	0	2	4	5.72329
female	no	5	12	3	14	14	3	2	60	11	18	3	2	0.0444344	0.122451	16	17	4.69484	18	5	4	55.5556	0	4	4	5.72055
female	no	6	30	3	30	10	3	2	16	8	17	0	2	0.510994	0.176006	8	9	1.66667	23	10	1	82.6087	0	1	4	5.70959
female	no	6	21	8	53	34	5	2	67	85	19	6	2	0.866468	0.267943	10	9	3.66667	22	14	3	95.4545	0	2	13	5.65205
